# Supplementary material for: Cell‐Free Protein Synthesis for the Screening of Novel Azoreductases and Their Preferred Electron Donor
Source: Chembiochem. 2022 Jun 16;23(15):e202200121. doi: 10.1002/cbic.202200121 (PMC9401864; doi:10.1002/cbic.202200121)
Supplement: Supplementary file 2 — Supporting Information [file CBIC-23-0-s001.xlsx]

## Sheet: Data
	volumetric activity for MR [mU mL-1]							volumetric activity for co-substrate [mU mL-1]									Coupling yield [%]								volumetric activity [mU mL-1]		volumetric activity [%]			synthesis conditions	volumetric activity [mU mL-1]				volumetric activity [mU mL-1]
co-substrate	NADH	SD	NADPH	SD	BNAH	SD		NADH	SD		NADPH	SD		BNAH	SD		NADH	SD	NADPH	SD	BNAH	SD					normalized								BB	SD	BQ	SD
RopaAzoR	270.263	-6.46048	129.738	-10.0988	71.1581	-17.7358		596.402	-73.4163		692.15	-36.3894		163.723	-20.4175		90.6311	13.3231	37.4883	4.88904	86.9248	32.5058				SD		SD				SD		RopaAzoR	2.63683	-0.33275	755.668	-118.415
EcolAzoR	0	0	0	0	0	0		0	0		0	0		0	0		0	0	0	0	0	0		RopaAzoR	270.263	-6.46048	100	13.0615		37 °C, 4 h	0	0		StypAzoR	9.0696	-0.65205	118.136	-65.8644
BsubAzoR	76.0136	-2.32787	8.44193	-1.51421	12.7341	-0.931782		309.426	-12.3572		28.1918	-3.73685		133.412	-8.90761		49.132	3.46676	59.8893	18.6806	19.0899	2.67144		RopaAzoR-FDH	24.1722	1.62206	23.835	3.15604		37 °C, 4 h, GroE mix	7.12393	0.13844		RferAzoR	11.9964	-1.67913	164.67	-21.7104
PaerAzoR	0	0	0	0	4.76658	-0.37515		0	0		0	0		81.3378	-1.54357		0	0	0	0	11.7204	1.14487		FDH-RopaAzoR	41.1892	4.08763	40.6146	6.68305		37 °C, 4 h, DnaK mix	8.75232	0.60195		PlauAzoR	3.65122	-0.27919	26.1473	-9.30248
EfaeAzoR	424.608	-28.025	65.0849	-2.60259	80.7128	-4.56066		1490.09	-77.2787		221.648	-7.42143		337.349	-38.2316		56.991	6.71718	58.7281	4.31478	47.8512	8.12678								20 °C, 4 h	43.4609	1.40722		BlatAzoR	1.106	-0.0742	589.408	-57.7856
StypAzoR	850.801	-102.096	441.953	-41.0629	165.951	-49.9356		1985.86	-112.784		1775.66	-69.4387		1670.54	-79.7368		85.686	15.1488	49.7791	6.57175	19.868	6.92669								20 °C, 4 h, DnaK mix	37.2009	-2.14419		TvarAzoR	0.28509	-0.03243	0	0
RferAzoR	108.091	-13.594	67.8307	-3.18353	130.763	-10.7733		359.856	-53.9187		273.723	-7.54076		518.297	-114.446		60.0746	16.5564	49.5616	3.69146	50.4588	15.2991								20 °C, 4 h, GroE mix	39.1339	-3.09952
PlauAzoR	121.014	-6.42835	31.8759	-0.917103	32.9024	-2.14847		561.19	-18.4223		419.854	-52.9937		126.602	-19.4364		43.1277	3.70673	15.1843	2.35342	51.9776	11.3738								20 °C, 20 h	270.263	-6.46048
BlatAzoR	20.437	-1.18195	14.1264	-1.46632	10.4961	-0.622811		67.7129	-8.88416		58.8483	-4.38859		78.6644	-3.11537		60.3637	11.411	48.0097	8.56369	26.6858	2.64031								20 °C, 20 h, DnaK mix	173.931	-16.8734
TvarAzoR	1.22635	-0.0289872	20.1739	-2.61804	51.4105	-3.07597		2.70178	-0.202371		105.428	-5.21583		225	-10.9344		90.7811	8.94554	38.2703	6.85981	45.6982	4.955								20 °C, 20 h, GroE mix	289.593	-17.2864
background activity of the CFPS mix [mU mL-1]
co-substrate	NADH	SD	NADPH	SD	BNAH	SD
MR	8.36416	-11.8741	0.455436	-0.0256278	6.03308	-1.55662		4.13753	-0.125553		5.40943	-0.127282		4.60473	-0.179079
BB	0.612957	-0.0202323
BQ	4.70365	-0.218208

## Sheet: Sequences
Protein	UniProt ID	Source organism	Gene sequence	Amino acid sequence	MW [kDa]
RopaAzoR	A0A1B1KJ01	Rhodococcus opacus 1CP	ATGGCGCACTTGCTTCACATTGATAGCAGTATCTCAGGTCCTGCCAGTGTATCACGTCCACTTACTGCTCGTGCCGCGGCAAACTGGAAAGCAGCTCACCCAGACGGTACGGTTACCTACCGCGATTTGGGTGCAAGTCCGTTGCCTCACATCAATACGGCTTCAGCCTTAGCTGGTGTGACGCCAGCTGCAGAACGTCGCCCTGAACAATCTGCTGCGTGGGCTGTTTCTGAACTTGTAGTAGAAGAAGTACGTGAAGCTACAACAATTATCCTTGGTTTACCTTTGTATAATTATGGTCCACCATCTTCTGTTAAAGCATGGGTCGATTATTTAATCGCGCCGGGTTTGAGCCTTGATGCTCATACACGTGCACCACTCTTGGGCCGTCGTGAACTC…	MAHLLHIDSSISGPASVSRPLTARAAANWKAAHPDGTVTYRDLGASPLPHINTASALAGVTPAAERRPEQSAAWAVSELVVEEVREATTIILGLPLYNYGPPSSVKAWVDYLIAPGLSLDAHTRAPLLGRRELLVLATRGGGFGPGTPREGWDHAQPWLPHGLAMTGLEPEFITTELTLAPVTPGMEHLVPLAKESRAAAERAIDQRWVTSLVR	22.8
EcolAzoR	P41407	Escherichia coli	ATGAGCAAAGTTCTGGTTCTGAAAAGCAGCATTCTGGCAGGTTATAGCCAGAGCAATCAGCTGAGCATTATTCTGCTGAATAACGGTGCAAAAAGCACACCGCGTGATGAAATTACCGTTCGTGATCTGGCAGCAAATCCGATTCCGGTTCTGGATGGTGAACTGGTTGGTGCACTGCGTCCGAGTGATGCACCGCTGACACCGCGTCAGCAAGAAGCACTGGCACTGTCAGATGAACTGATTGCAGAACTGAAAGCCCATGATGTTATTGTTATTGCAGCACCGATGTACAACTTTAACATTAGCACCCAGCTGAAGAACTATTTTGATCTGGTTGCACGTGCCGGTGTTACCTTTCGTTATACCGAAAATGGTCCGGAAGGTCTGGTGACCGGTAAA…	MSKVLVLKSSILAGYSQSNQLSDYFVEQWREKHSADEITVRDLAANPIPVLDGELVGALR PSDAPLTPRQQEALALSDELIAELKAHDVIVIAAPMYNFNISTQLKNYFDLVARAGVTFR YTENGPEGLVTGKKAIVITSRGGIHKDGPTDLVTPYLSTFLGFIGITDVKFVFAEGIAYG PEMAAKAQSDAKAAIDSIVSA	21.4
BsubAzoR	O32224	Bacillus subtilis	ATGGCCAAAGTGCTGTATATTACCGCACATCCGCATGATGAAGCAACCAGCTATAGCATGGCAACCGGTAAAGCATTTATCGAGAGCTATAAAGAAGCAAACCCGAACGACGAAGTTGTGCATATTGATCTGTATAAAGAAAACATCCCGCACATTGATGCCGATGTTTTTAGCGGTTGGGGTAAACTGCAGAGCGGCACCGGTTTTGAAGAACTGAGCGAAAGCGAAAAAGCAAAAGTTGGTCGTCTGGGTGAACTGAGTGATCAGTTTGCAAGCGCAGATAAATATGTTTTTGTTACACCGCTGTGGAACTTTAGCTTTCCGCCTGTTATGAAAGCATATCTGGATAGCGTTGCAGTTGCAGGTAAAAGCTTCAAATATACCGAACAGGGTCCTGTT…	MAKVLYITAHPHDEATSYSMATGKAFIESYKEANPNDEVVHIDLYKENIPHIDADVFSGW GKLQSGTGFEELSESEKAKVGRLGELSDQFASADKYVFVTPLWNFSFPPVMKAYLDSVAV AGKSFKYTEQGPVGLLTDKKAIHIQARGGYYSEGPAAEMEMGHRYIGIMMNFFGVPSFDG IFVEGHNAEPDKAQQIKEDAIARAKEAGKTF	23.3
PaerAzoR	Q9I5F3	Pseudomonas aeruginosa	ATGAGCCGTATTCTGGCAGTTCATGCAAGTCCGCGTGGTGAACGTAGCCAGAGCCGTCGTCTGGCAGAAGTTTTTCTGGCAGCATATCGTGAAGCACATCCGCAGGCACGTGTTGCACGTCGTGAAGTTGGTCGTGTTCCGCTGCCTGCAGTTACCGAAGCATTTGTTGCAGCAGCATTTCATCCGCAGCCGGAACAGCGTAGCCTGGCAATGCAGGCAGATCTGGCACTGAGCGATCAGCTGGTTGGTGAACTGTTTGATAGTGATCTGCTGGTTATTAGCACCCCGATGTATAACTTTAGCGTTCCGAGCGGTCTGAAAGCATGGATTGATCAGATTGTTCGTCTGGGTGTTACCTTTGATTTTGTGCTGGATAATGGTGTTGCACAGTATCGTCCG…	MSRILAVHASPRGERSQSRRLAEVFLAAYREAHPQARVARREVGRVPLPAVTEAFVAAAF HPQPEQRSLAMQADLALSDQLVGELFDSDLLVISTPMYNFSVPSGLKAWIDQIVRLGVTF DFVLDNGVAQYRPLLRGKRALIVTSRGGHGFGPGGENQAMNHADPWLRTALGFIGIDEVT VVAAEGEESGGRSFEDSCDEAEQRLLALARSA	23.1
EfaeAzoR	Q831B2	Enterococcus faecalis	ATGAGCAAACTGCTGGTTGTTAAAGCACATCCGCTGACCAAAGAAGAAAGCCGTAGCGTTCGTGCACTGGAAACCTTTCTGGCAAGCTATCGTGAAACCAATCCGAGTGATGAAATTGAAATCCTGGATGTTTATGCACCGGAAACCAATATGCCGGAAATTGATGAAGAACTGCTGAGCGCATGGGGTGCACTGCGTGCCGGTGCAGCATTTGAAACCCTGAGCGAAAATCAGCAGCAGAAAGTTGCACGTTTTAATGAACTGACCGATCAGTTTCTGAGCGCAGATAAAGTTGTTATTGCAAATCCGATGTGGAATCTGAATGTTCCGACACGTCTGAAAGCATGGGTTGATACCATTAATGTTGCCGGTAAAACCTTTCAGTATACCGCAGAAGGT…	MSKLLVVKAHPLTKEESRSVRALETFLASYRETNPSDEIEILDVYAPETNMPEIDEELLS AWGALRAGAAFETLSENQQQKVARFNELTDQFLSADKVVIANPMWNLNVPTRLKAWVDTI NVAGKTFQYTAEGPKPLTSGKKALHIQSNGGFYEGKDFASQYIKAILNFIGVDQVDGLFI EGIDHFPDRAEELLNTAMTKATEYGKTF	23.2
StypAzoR	P63462	Salmonella typhimurium	ATGAGCAAAGTTCTGGTTCTGAAAAGCAGCATTCTGGCAGGTTATAGCCAGAGTGGCCAGCTGACCGATTATTTCATTGAACAGTGGCGTGAAAAACATGTGGCAGATGAAATTACCGTTCGTGATCTGGCAGCAAATCCGGTTCCGGTTCTGGATGGTGAACTGGTTGGTGCAATGCGTCCGGGTGATGCACCGCTGACACCGCGTCAGCAGGATGCACTGGCACTGAGTGATGAACTGATTGCAGAACTGAAAGCCCATGATGTTATTGTTATTGCAGCACCGATGTACAACTTTAACATTCCGACACAGCTGAAGAACTATTTCGATCTGATTGCACGTGCCGGTATTACCTTTCGTTATACCGAAAAAGGTCCGGAAGGTCTGGTGACCGGTAAA…	MSKVLVLKSSILAGYSQSGQLTDYFIEQWREKHVADEITVRDLAANPVPVLDGELVGAMR PGDAPLTPRQQDALALSDELIAELKAHDVIVIAAPMYNFNIPTQLKNYFDLIARAGITFR YTEKGPEGLVTGKRAVVLSSRGGIHKDTPTDLIAPYLKVFLGFIGITDVNFVFAEGIAYG PEVAAKAQADAKAAIDSVVAA	21.6
RferAzoR	Q220J4	Rhodoferax ferrireducens	ATGAAACTGCTGCATGTTGATAGCAGCATTCTGGGCACCTATAGCGTTAGCCGTCAGCTGAGCGCAGAAATTGTTGCAGAATGGCGTAAAAGCCGTCCGGATACCACCGTTGAATATCTGGATCTGGCACTGAATGCACCGAATCATTTTGGTGCAGATGCAATTGCCATTAAAGGTATTGCACAGCCGGAACCGACCGAAGCACAGCGTGCAGAAAATGCACTGAGCGAACAGCTGGTTAGCCAGTTTCTGGCAAGTGATGTTATTGTTATTGGTGCACCGTTCTACAACTTTAGCATTCCGACACAGCTGAAAGCATGGATTGATCGTCTGGCACAGCCTGGTCGTACCTTTACCTATAATGAAAAAGGTCCGCTGGGTTTAGCAACCGGTAAAACC…	MKLLHVDSSILGTYSVSRQLSAEIVAEWRKSRPDTTVEYLDLALNAPNHFGADAIAIKGI AQPEPTEAQRAENALSEQLVSQFLASDVIVIGAPFYNFSIPTQLKAWIDRLAQPGRTFTY NEKGPLGLATGKTVIVASTRGGAYSTSEGGQAMEHQESYLKVVFGFFGITDVRIVRAEGL AMGDAPKAAALSAARADMELATA	21.7
PlauAzoR	Q7N511	Photorhabdus laumondii subsp. laumondii	ATGAGCAAAGTTCTGGTTCTGAAAAGCAGCATTATGGCACAGCATAGCCATACCAATCAGATGGCAGATTTCTTTATCGAAAAATGGCAGACCAATCATGCCGATGATAGCATTACCGTTCGTGATCTGACCGCACAGAGCATTCCGGCACTGGATAATGAACTGGTTCATGCACTGCGTCCGAGCGGTAATGAAATGACCGCACGTCAGAAAGAAACCCTGGCACTGAGTGATGAACTGATTGCAGAACTGCAGGATAATGATGTGATTGTTATTACCGCACCGATGTACAACTTTCATATTCCGACACAGCTGAAAAGCTACTTCGATATGATTGCACGTGCCGGTGTTACCTTTCGTTATACCGAAAATGGTCCGGAAGGTCTGCTGAAAGGTAAA…	MSKVLVLKSSIMAQHSHTNQMADFFIEKWQTNHADDSITVRDLTAQSIPALDNELVHALR PSGNEMTARQKETLALSDELIAELQDNDVIVITAPMYNFHIPTQLKSYFDMIARAGVTFR YTENGPEGLLKGKQVIILTSRGGIHKDGPSDLLVPYLRLFLSFIGLTDIEFVFTEGVALG PDAANQAQQTAREVLQAIAS	22.1
BlatAzoR	Q39M92	Burkholderia lata	ATGAAACTGCTGCATATTGACAGCAGCATTCTTGGTCAGGGTAGCGTTAGCCGTGAACTGAGCGCAGAAGTTGTTGCAACCTTTCGTGCACGTGATCCGGGTCTGACCGTTACACGTCTGGATCTGGCAGCAACCCCGATTGGTCATCTGAGTGCAGAACACCTGGCAGCAGCACAGGGTGCACCGATTAGTGATGCACTGAAAGCAGATGTTGAAATTGGTCAGCGTGCACTGGCAGAATTTCTGGCAGCCGATATTGTTGTTATTGGCGCACCGATGTATAACTTTGGTATTGCAAGCCAGCTGAAAGCATGGATTGATCGTATTAGCGTTGCAGGCACCACCTTTCGTTATGGTGAAAATGGTCCGGTTGGTCTGTGTGGTGGTAAAAAGCTGGTT…	MKLLHIDSSILGQGSVSRELSAEVVATFRARDPGLTVTRLDLAATPIGHLSAEHLAAAQG APISDALKADVEIGQRALAEFLAADIVVIGAPMYNFGIASQLKAWIDRISVAGTTFRYGE NGPVGLCGGKKLVVASSRGGVYSEGSPAAAFDHQETYLKAAFGFLGITDITFIRAEGVAM GPDLRSGAIASAKEAAAALAA	20.7
TvarAzoR	Q3M1N6	Trichormus variabilis	ATGAAACTGCTGCATCTGGATAGCAGTCCGCGTGGTGAACGTAGCATTAGCCGTAGTCTGACCCAGCAGTTTGTTAGCCTGTGGAAACAAATGCACCTGGATGTTCCGGTTATTTATCGTGATCTGGGTCGTTATCCGGTTCCGGCAATTGATGAAGCATGGATTGCAGCAGCATTTTGTCCGCCTGCACAGCTGACACCGGAACTGCAGAGCGCACTGATGATTAGTGATGAACTGATTGCAGAACTGCTGGCAGCAAATCTGTATATCTTTGGTATTCCGATGTATAACTATAGCGTTCCTGCAAGCTTCAAAGCCTATATTGATCAGATTGTTCGTGTGCGTCGTACCTTTGTTGTTAGCGCAGATGGTTATGAAGGTCTGCTGAAAGATAAAAAG…	MKLLHLDSSPRGERSISRSLTQQFVSLWKQMHLDVPVIYRDLGRYPVPAIDEAWIAAAFC PPAQLTPELQSALMISDELIAELLAANLYIFGIPMYNYSVPASFKAYIDQIVRVRRTFVV SADGYEGLLKDKKVLVITTRGGSYAGEPLDFQEPYLRAVFGFIGITDVTFIHAENLAIGS EERQLAIATAHEAIQQVVKTWQSSTCI	23.1
Primer sequences:
Fwd_Vector pET-24a(+) (18-mer):
GCACTCGAGCACCACCAC
Rev_Vector pET-24a(+) (37-mer):
TGTATATCTCCTTCTTAAAGTTAAACAAAATTATTTC
